# Supplementary material for: Stochastic tuning of gene expression enables cellular adaptation in the absence of pre-existing regulatory circuitry
Source: eLife. 2018 Apr 5;7:e31867. doi: 10.7554/eLife.31867 (PMC5919758; doi:10.7554/eLife.31867)
Supplement: Source code 1. [file elife-31867-code1.zip]

Archive with 8 entries (6 files):
- tuning_flow_cytometry_code/
- tuning_flow_cytometry_code/make_growth_plots.py
- tuning_flow_cytometry_code/make_comp_hists_cdf.py
- tuning_flow_cytometry_code/README.md
- tuning_flow_cytometry_code/lib/
- tuning_flow_cytometry_code/lib/bootstrap.py
- tuning_flow_cytometry_code/lib/table.py
- tuning_flow_cytometry_code/common_tools_thermobeads.R
