# Supplementary material for: Stochastic tuning of gene expression enables cellular adaptation in the absence of pre-existing regulatory circuitry
Source: eLife. 2018 Apr 5;7:e31867. doi: 10.7554/eLife.31867 (PMC5919758; doi:10.7554/eLife.31867)
Supplement: Source code 2. — See the accompanying README file for documentation. [file elife-31867-code2.zip]

Archive with 5 entries (4 files):
- tuning_simple/
- tuning_simple/do_thresh_run_70.m
- tuning_simple/Tuning_matlab_data_for_Peter.mat
- tuning_simple/expression_optimize_distance_with_gene_thresh.m
- tuning_simple/README
