# Supplementary material for: Stochastic tuning of gene expression enables cellular adaptation in the absence of pre-existing regulatory circuitry
Source: eLife. 2018 Apr 5;7:e31867. doi: 10.7554/eLife.31867 (PMC5919758; doi:10.7554/eLife.31867)
Supplement: Source code 2. — See the accompanying README file for documentation. [file elife-31867-code2.zip › tuning_simple/README]

The octave code in this directory implements the simple model for stochastic tuning via gradient descent described in Figs. 1-2 and 5 of the accompanying manuscript. An example run, corresponding to Fig. 5a of the paper, can be performed by running the code in do_thresh_run_70.m
