# Supplementary material for: Stochastic tuning of gene expression enables cellular adaptation in the absence of pre-existing regulatory circuitry
Source: eLife. 2018 Apr 5;7:e31867. doi: 10.7554/eLife.31867 (PMC5919758; doi:10.7554/eLife.31867)
Supplement: Source code 3. — See the accompanying README file for documentation. [file elife-31867-code3.zip]

Archive with 7 entries (6 files):
- tuning_example/
- tuning_example/baseline.cfg
- tuning_example/physiological_parameters_narrow.cfg
- tuning_example/.simulation_gen1_1genereal_production.cfg.swp
- tuning_example/README
- tuning_example/tuning_sim.py
- tuning_example/simulation_gen1_1genereal_production.cfg
