# Supplementary material for: Stochastic tuning of gene expression enables cellular adaptation in the absence of pre-existing regulatory circuitry
Source: eLife. 2018 Apr 5;7:e31867. doi: 10.7554/eLife.31867 (PMC5919758; doi:10.7554/eLife.31867)
Supplement: Source code 3. — See the accompanying README file for documentation. [file elife-31867-code3.zip › tuning_example/baseline.cfg]

[signed_discmark]
# Specific parameters for discmark method
DISC_TS_MARK_SIZE = 0.05
DISC_TS_NOISE = 0.1
DISC_WINDOWSIZE =  200
DISC_MARKFREQ = 1.0
DISC_MARK_DECAY = 0.001
DISC_L2MARKFREQ = 0.005
DISC_TS_L2MARKSIZE=0.01
