# Supplementary material for: Stochastic tuning of gene expression enables cellular adaptation in the absence of pre-existing regulatory circuitry
Source: eLife. 2018 Apr 5;7:e31867. doi: 10.7554/eLife.31867 (PMC5919758; doi:10.7554/eLife.31867)
Supplement: Source code 3. — See the accompanying README file for documentation. [file elife-31867-code3.zip › tuning_example/physiological_parameters_narrow.cfg]

[global]
# note that the code assumes that everything in this file is a float!

## parameters governing initial transcription rates
TS_RATE_TIMEFACTOR = 3600.0
TS_RATE_SHAPE = 5.0
TS_RATE_SCALE = 2.0

## parameters governing translation rate per protein
# note that the log2 of rates are t distributed
TL_RATE_DF = 80.0
TL_RATE_MU = -5.0
TL_RATE_SIGMA = 0.5

## parameters governing transcript decay rates
T_HALFLIFE_SHAPE = 12.0
T_HALFLIFE_SCALE = 0.75

## parameters governing protein decay rates
P_HALFLIFE_DF = 80.000
P_HALFLIFE_LOC = 1.0
P_HALFLIFE_SCALE = 0.382
P_HALFLIFE_MIN = 0.1
