# Supplementary material for: Stochastic tuning of gene expression enables cellular adaptation in the absence of pre-existing regulatory circuitry
Source: eLife. 2018 Apr 5;7:e31867. doi: 10.7554/eLife.31867 (PMC5919758; doi:10.7554/eLife.31867)
Supplement: Source code 3. — See the accompanying README file for documentation. [file elife-31867-code3.zip › tuning_example/simulation_gen1_1genereal_production.cfg]

[simulation]
ngenes = 1
nsteps = 300000
methods=best,ace_discmark,flail_ace_discmark,fixed_ace_discmark,best,ace_discmark,flail_ace_discmark,fixed_ace_discmark,best,ace_discmark,flail_ace_discmark,fixed_ace_discmark,best,ace_discmark,flail_ace_discmark,fixed_ace_discmark,best,ace_discmark,flail_ace_discmark,fixed_ace_discmark,best,ace_discmark,flail_ace_discmark,fixed_ace_discmark,best,ace_discmark,flail_ace_discmark,fixed_ace_discmark,best,ace_discmark,flail_ace_discmark,fixed_ace_discmark,best,ace_discmark,flail_ace_discmark,fixed_ace_discmark,best,ace_discmark,flail_ace_discmark,fixed_ace_discmark,l1only_ace_discmark,l1only_ace_discmark,l1only_ace_discmark,l1only_ace_discmark,l1only_ace_discmark,l1only_ace_discmark,l1only_ace_discmark,l1only_ace_discmark,l1only_ace_discmark,l1only_ace_discmark
outprefix = baseline_run
dist_metric = euclidean
SAVEFREQ = 10000
