# Supplementary material for: Stochastic tuning of gene expression enables cellular adaptation in the absence of pre-existing regulatory circuitry
Source: eLife. 2018 Apr 5;7:e31867. doi: 10.7554/eLife.31867 (PMC5919758; doi:10.7554/eLife.31867)
Supplement: Supplementary file 1. — Pseudorandomly generated sequence is shown on the first line, and SAM3-derived sequence on the second. The sequence has been perturbed to remove all recognizable transcription factor binding sites, as described in Materials and Methods. [file elife-31867-supp1.txt]

AAACTAGAAGAACCAAAAAAATTGTTGAAAAAGCGGTCCAATATTGCATATCTATTTGAAAATACAAGATTAAATCTTATCTCCAGAATCGCTATTGTACACATAGTAACACAATATCTCAGAATAACCTGGCTCTAAGACGGTCCAATTTGAAGGCCCTATTTCGTTATTCTACGCCCTATAAAGAAGGAGGAATAAGAGTTCCAATGCTGAGAGATACTCAGACTCAGTAGGTCTAGTCTTACCAGATAGCGAAGAAAAAGCTCGGGACAGGTTATTGCCTACAACTTGGCTTTTTCTATTAGCCCTGAAACCTGTTATGAATGGTGGCAATAGCACGAGCATATTTCAGTCCAACAAGAAGAGAAAACTCTCCCAAAAGTCTCTAGTTTTCGAGACCTTGGGAACAAATTTCATATACGTTCTTGCCGTAAATACTTGACTATGAGTAAGTATTCAGGATATAAGGTTCAGCGTAGAAGCTTAAAAAGACCTTGAAAGAATTCTGTGCCCTCAAAGAGAGCTCTTTTAAAAAGACGACATGACCAAATCAAACCAAAAGATAAGAGCTGCCCAGCCAAAAACAGCCGTAAAAAAAAAC
GCACACAGTCATCAGTCTACAAAACCTAACTTTTCAAGAGCAAGGAGTATAAATATTTTGAGCCATTGAGGGCATAAAGCGAAAGGCACATTTTCAAAATTGGTCTTAGGTTCATCTTCTGATGTTATGGAGAGAGCTCTGATTGCCAATTATTTTGAAAGCTAACATTTCAAAAGGCTATTTCTTCTGAAATATCAAG
