# Supplementary material for: Stochastic tuning of gene expression enables cellular adaptation in the absence of pre-existing regulatory circuitry
Source: eLife. 2018 Apr 5;7:e31867. doi: 10.7554/eLife.31867 (PMC5919758; doi:10.7554/eLife.31867)
Supplement: Supplementary file 2. — Synthetic promoters consist of the combination of one pseudorandom ‘synprom’ sequence with either the SAM3 or ARF1 promoter proximal regions. All sequences have been perturbed to remove all recognizable transcription factor binding sites, as described in Experimental Procedures. [file elife-31867-supp2.fasta]

>synprom1
AATTTGAATCAAGAAGGTTACCATGAAAATTTTGAAATACAACCATATCGTGAACCAATTATGTGTATTCTTGTAACTTG
GATGCAAAATAAATGGTAGCAATTTCAAAAATCAGAAAAAATAGAGAAATTGAGAAGCGGTACAAAATCTGTTAGGCACA
CTGATCTTTAGTTGGTGCCACGAAACGAAGTTGATTTAAAGCCTGAGAGTCGGCAGGACAAATTGGTCAACTCAATATGT
ATATACGCTCTCGTCGCTTGTATATACGATGAAAGGCTGCTTAAGTTGAAAAACATATGGGCCACTTATCTAACATTAAA
CTTTTTATAAGTTCAGATTCGTTGAAGGCATGCGACCGTTAACAGTACCACAAATGACTTAAAAGCTATAGTGTTTCAAG
GAATTCATGTTTAGAACTTTCTAATAGGCACATAAGTTGCTTTGCCTGGATACAATAAACTTTCTTTGAATCTATTGAGC
AAGTATTAATATTCACGAGTCTCAGCCATGCGGTCTTTATACCAAAAGCAACAAATTTAAGAAGAGTGCGTAAAAAACGG
CTACCTCAGAAGCGATGATCCATGAAGTAATGACAACATG

>synprom2
GCGAACAACCTTTTCAAGTAACGTCTGAGATGTTTGAAGTATTACTGGACTGGCAGAAAAACATTTCATGATTGCACAAT
ATAAAGCCTGCGACTATTCATCAGTTCCCAGAAGCAGTAAGGTCAGGGATTCACTCAGGAGGAATGCCAAACTGAGAATA
TCAAAAAAACTGAGGCCCTGAATTAGCCACAAGTCCATTGCCATATCTACATCCACTAAGAAAAAGACGAACTAAAAATT
TGTGGAAAACTAAACTACTCTCGACAGTAGGGCCAATATAATTTTGTTCCAGAAACACAACATTGATCAATCGCAAAAAA
TATGGTATTCATAAAAGGCTGCAAATCATAAAGTCAAACCCATTGCCTATGACACTATCTTTCTCTCGAACATCAATAAA
TCTGTAACTCGCCAATCTTGCTTTCGCAATAGATATTGGGAAATCCACATAATTTTCATAAAGAATTTTGGAGAACATAT
AATTATGGTTAAGTAGGGATTTGAACAGCGCTTCTAACTCCAACATGGACTAGGAGAATATGAAAAAATAGAAAGGAGAC
TACGTTCACGAACTTGTAGGAACCATAGTCTGCACAATTT

>synprom4
ATAATTTAGTTCAGGAACAGTAGCAGTACATGTGTGAATATCAATCTTGTGGTCGTTAGGGACATCCTCTCACGCATGGT
GCACATGTTAACGTTCTCAAATGACTACTGAAAACGAACAAACTGTATTCATCTCCAAATTTTAAGTTTTAAAAAACTTA
GACCAAGAGTACCAGTCAGGCAATGAATACAGTACTCAAAGGACTTTTTTTATGCTTTGTGCTGACAGTATAAAGTAAAA
AATGAGAAGTGCTGAAAGGACTTCACGAATCAGGTTGATAGAAGCCTGCCTTTACACCATAGCATACAGAAATACAACAG
GGCTGACTTAAACTACGGATGGAAACAGCTTGTAATATACAGTACAGACTCATTTATTTCCTGCTATACGACAATTTTTA
GACTAAAAGGTGAAACTCATATTGCGTATTTCTTGCTTAAGTAATATTCCTTAAAGCGTAGGCCTCTCCCAAAGTTTGAG
GTACGCTGCCTTTTGACTTAGGTCACAAAGATTTGTTCAGTGAACAAAATAGAGTTATCCATCTATTACAAGGAGAAAAT
TCGAATATTGCATATTTCTTGATAATCAGTCAGAATACAT

>synprom5
AAACTAGAAGAACCAAAAAAATTGTTGAAAAAGCGGTCCAATATTGCATATCTATTTGAAAATACAAGATTAAATCTTAT
CTCCAGAATCGCTATTGTACACATAGTAACACAATATCTCAGAATAACCTGGCTCTAAGACGGTCCAATTTGAAGGCCCT
ATTTCGTTATTCTACGCCCTATAAAGAAGGAGGAATAAGAGTTCCAATGCTGAGAGATACTCAGACTCAGTAGGTCTAGT
CTTACCAGATAGCGAAGAAAAAGCTCGGGACAGGTTATTGCCTACAACTTGGCTTTTTCTATTAGCCCTGAAACCTGTTA
TGAATGGTGGCAATAGCACGAGCATATTTCAGTCCAACAAGAAGAGAAAACTCTCCCAAAAGTCTCTAGTTTTCGAGACC
TTGGGAACAAATTTCATATACGTTCTTGCCGTAAATACTTGACTATGAGTAAGTATTCAGGATATAAGGTTCAGCGTAGA
AGCTTAAAAAGACCTTGAAAGAATTCTGTGCCCTCAAAGAGAGCTCTTTTAAAAAGACGACATGACCAAATCAAACCAAA
AGATAAGAGCTGCCCAGCCAAAAACAGCCGTAAAAAAAAA

>sam3_ppr
CGCACACAGTCATCAGTCTACAAAACCTAACTTTTCAAGAGCAAGGAGTATAAATATTTTGAGCCATTGAGGGCATAAAG
CGAAAGGCACATTTTCAAAATTGGTCTTAGGTTCATCTTCTGATGTTATGGAGAGAGCTCTGATTGCCAATTATTTTGAA
AGCTAACATTTCAAAAGGCTATTTCTTCTGAAATATCAAG

>arf1_ppr
ACCATTACAGAATATGATCATCGAAAAATGGAAAAACAGAGAGAGAAAGCCAATCTTTGACACGTTCTCGTACCACTTGT
TTATCGAGGTGGTTTTTATAAGTCTTACTAGATAGAAAGTTCATTTTGTTTTGAAACTTTTTGGAACCTCTGGCATTGAA
GGTATAAGAAAGAACTCAAACAGGTTTAATAGAATTAAAA
