# Supplementary material for: Stochastic tuning of gene expression enables cellular adaptation in the absence of pre-existing regulatory circuitry
Source: eLife. 2018 Apr 5;7:e31867. doi: 10.7554/eLife.31867 (PMC5919758; doi:10.7554/eLife.31867)
Supplement: Supplementary file 6. — Note that no start codon is included, as the construct is intended to be part of a fusion protein. [file elife-31867-supp6.fasta]

>sygfp
AGAAAGGGCGAAGAACTGTTTACCGGGGTAGTCCCTATACTTGTTGAATTGGATGGTGACGTTAATGGCCATAAATTTAG
TGTCAGAGGTGAAGGTGAGGGCGACGCTACAAATGGTAAGTTGACGTTAAAATTTATATGTACAACGGGAAAATTACCAG
TTCCCTGGCCGACACTTGTGACTACTTTAACATATGGTGTACAATGTTTCGCACGTTATCCAGATCACATGAAACAACAC
GATTTTTTCAAGTCAGCAATGCCAGAGGGATATGTACAAGAACGTACCATTAGCTTCAAAGATGACGGTACGTACAAGAC
AAGAGCCGAGGTCAAATTTGAGGGTGATACACTAGTGAACAGGATTGAGTTAAAGGGTATAGATTTTAAAGAAGACGGTA
ATATATTAGGTCACAAATTAGAATACAACTTTAACAGCCACAACGTATACATCACCGCTGATAAACAAAAAAATGGCATA
AAGGCAAACTTTAAAATCAGACATAATGTTGAAGACGGTAGCGTTCAATTAGCTGATCACTATCAACAAAATACTCCGAT
CGGCGATGGACCAGTATTATTACCAGATAATCATTACCTGTCCACCCAATCCGTCTTGTCTAAGGATCCAAACGAAAAGA
GAGATCATATGGTTTTGTTAGAATTTGTTACTGCAGCCGGCATTACACACGGCATGGACGAATTATATAAATAA
